# Supplementary material for: A Simple Method for Measuring Carbon-13 Fatty Acid Enrichment in the Major Lipid Classes of Microalgae Using GC-MS
Source: Metabolites. 2016 Nov 11;6(4):42. doi: 10.3390/metabo6040042 (PMC5192448; doi:10.3390/metabo6040042)
Supplement: Supplementary file 1 [file metabolites-06-00042-s001.zip]

Archive with 2 entries (2 files):
- metabolites-151632-for publishing-supplementary-Tables S1-S3.xlsx
- metabolites-151632-for publishing-supplementary-Figure S1.pdf
